# Supplementary material for: Usefulness of 18F‐fluorodeoxyglucose positron emission tomography/computed tomography for predicting the prognosis and treatment response of neoadjuvant therapy for pancreatic ductal adenocarcinoma
Source: Cancer Med. 2020 Apr 12;9(12):4059–68. doi: 10.1002/cam4.3044 (PMC7300404; doi:10.1002/cam4.3044)
Supplement: Supplementary file 2 — TableS1‐S3 [file CAM4-9-4059-s002.xlsx]

## Sheet: Supplementary table 1
Supplementary table 1
	Parameter, n (%)
	Age, yearsa	70 (48–78)
	Sex
	Male	17 (77.3)
	Female	5 (22.7)
	Diabetes mellitus	6 (27.3)
	Preoperative treatment duration, montha	1(1–4)
	Neoadjuvant treatment
	Neoadjuvant chemoradiotherapy	18 (81.2)
	Neoadjuvant chemotherapy	4 (18.2)
	Surgery
	Pancreaticoduodenectomy	16 (72.7)
	Distal pancreatectomy	1 (4.5)
	Distal pancreatectomy combined celiac axis resection	3 (13.6)
	Total pancreatectomy	2 (9.1)
	Tumor location
	head	15 (68.2)
	neck	2 (9.1)
	body	5 (22.7)
	Resectability
	Resectable	10 (45.5)
	Borderline resectable	11 (50.0)
	Unresectable	1 (4.5)
	Pathological stage
	IA	1 (4.5)
	IB	0 (0.0)
	IIA	7 (31.8)
	IIB	9 (40.9)
	III	5 (22.7)
	Resection status
	R0	14 (63.6)
	R1	8 (36.4)
	a Median (range)

## Sheet: Supplementary table 2
Supplementary table 2
				PERCIST (n)			P a
				consistent with PTR	inconsistent with PTR	total
	Concordance rate						0.017
		RECIST (n)	consistent with PTR	6	2	8
			inconsistent with PTR	10	4	14
			total	16	6	22
	Sensitivity						<0.001
		RECIST (n)	consistent with PTR	1	0	1
			inconsistent with PTR	10	3	13
			total	11	3	14
	Abbreviations: PTR, pathological treatment response; RECIST, Response Evaluation Criteria in Solid Tumors; PERCIST, Positron Emission Tomography Response Criteria in Solid Tumors.
	a P-values were estimated using the McNemar test.

## Sheet: Supplementary table 3
Supplementary table 3
	Parameter, n (%)	MTV reduction <50% (n=10)	MTV reduction ≧50% (n=12)	P
	Age, yearsa	70 (48–77)	66 (49–78)	0.99
	Sex			0.481
	Male	7 (70.0)	10 (83.3)
	Female	3 (30.0)	2 (16.7)
	Diabetes mellitus	2 (20.0)	4 (33.3)
	Pretreatment duration, montha	1 (1–2)	1 (1–4)	0.048
	NAT			0.039
	Neoadjuvant chemoradiotherapy	10 (100.0)	8 (66.7)
	Neoadjuvant chemotherapy	0	4 (33.3)
	Surgery			0.418
	Pancreaticoduodenectomy	7 (70.0)	9 (75.0)
	Distal pancreatectomy	0 (0.0)	1 (8.3)
	Distal pancreatectomy combined celiac axis resection	1 (10.0)	2 (16.7)
	Total pancreatectomy	2 (20.0)	0 (0.0)
	Tumor location			0.388
	head	8 (80.0)	7 (58.3)
	neck	0 (0.0)	2 (16.7)
	body	2(20.0)	3 (25.0)
	Resectability			0.369
	Resectable	6 (60.0)	4 (33.3)
	Borderline resectable	4 (40.0)	7 (58.3)
	Unresectable	0 (0.0)	1 (8.3)
	Clinical stage			0.185
	IA	0 (0.0)	0 (0.0)
	IB	0 (0.0)	0 (0.0)
	IIA	6 (50.0)	5 (41.7)
	IIB	3 (30.0)	2 (16.7)
	III	1 (10.0)	5 (41.7)
	IV	0 (0.0)	0 (0.0)
	Pre-NAT Tumor diameter, mma	28 (17–35)	36 (15–42)	0.771
	Pre-NAT SUVmaxa	7.1 ( 3.5–12.4)	5.3 (2.3–9.1)	0.095
	Pre-NAT SULpeaka	4.8 (2.0–8.2)	3.7 (1.9–5.7)	0.154
	Pre-NAT MTVa	12.2 (1.0–30.2)	12.2 (0.2–46.8)	0.661
	Pre-NAT TLGa	48.0 (3.0–168.1)	28.8 (0.3–160.8)	0.708
	R0 resection	6 (60.0)	8 (66.7)	0.76
	Pathological T status			0.374
	1-2	0 (0.0)	1 (8.3)
	3	10 (100.0)	11 (91.7)
	4	0 (0.0)	0 (0.0)
	Pathological N status			0.592
	0	3 (30.0)	5 (41.7)
	1	4 (40.0)	5 (41.7)
	2	3 (30.0)	2 (16.7)
	PTR			0.401
	Grade3	4 (40.0)	4 (33.3)
	Grade2	6 (60.0)	6 (50.0)
	Grade1	0 (0.0)	2 (16.7)
	Grade0	0 (0.0)	0 (0.0)
	Pathological stage			0.383
	IA	0 (0.0)	1 (8.3)
	IB	0 (0.0)	0 (0.0)
	IIA	3 (30.0)	4 (33.3)
	IIB	4 (40.0)	5 (41.7)
	III	3 (30.0)	2 (16.7)
	IV	0 (0.0)	0 (0.0)
	Abbreviations: MTV, metabolic tumor volume; NAT, neoadjuvant therapy; SUVmax, maximum standardized uptake value; SULpeak, peak standardized uptake value corrected for lean body mass; TLG, total lesion glycolysis; PTR, pathological treatment response.
	a median (range)
